# Supplementary material for: Application of Methods to Assess Animal Welfare and Suffering Caused by Infectious Diseases in Cattle and Swine Populations
Source: Animals (Basel). 2021 Oct 20;11(11):3017. doi: 10.3390/ani11113017 (PMC8614463; doi:10.3390/ani11113017)
Supplement: Supplementary file 1 [file animals-11-03017-s001.zip]

Archive with 2 entries (2 files):
- DocumentS1_DiseaseFactSheets.pdf
- TableS1_Data_Duration_Severity_Frequency.xlsx
