# Supplementary material for: Application of Methods to Assess Animal Welfare and Suffering Caused by Infectious Diseases in Cattle and Swine Populations
Source: Animals (Basel). 2021 Oct 20;11(11):3017. doi: 10.3390/ani11113017 (PMC8614463; doi:10.3390/ani11113017)
Supplement: Supplementary file 1 [file animals-11-03017-s001.zip › TableS1_Data_Duration_Severity_Frequency.xlsx]

## Sheet: severity
exp1	cond2	cond	expert	disease	clinical_entity	age_group	typical_signs	min	severity_p025	severity_mode	severity_p975	max	severity_comment
1	23	18	Björn	Aujeszkys disease	Encephalitis	Piglets infected in utero	Weak piglets ; Shaking/shivering / Sudden death		8	8	9		Very fast if sudden death
1	25	20	Björn	Aujeszkys disease	Encephalitis	Weaners & finisher pigs (>3 weeks)	Loss of appetite; Somnolence; Trembling/convulsions; Paralysis; high temperatur (up to 42oC)		5	6	8
1	26	21	Björn	Aujeszkys disease	Encephalitis	Adult pigs	Incoordination of hindlimbs and febrile response (up to 42oC)		5	6	8		Can lead to associated problems e.g. increased competition at feeding and water trough
1	27	22	Björn	Aujeszkys disease	Respiratory signs	Weaners & finisher pigs (>3 weeks)	Sneezing /Nasal discharge; Coughing; Dyspnea		3	3	4
1	24	19	Björn	Aujeszkys disease	Encephalitis	Piglets (< 3 weeks)	Lethargy; Weakness/appetite loss; Incoordination/convulsions (vomitus, diarrhoea), incl. Febrile response (up to 42oC)		5	6	7
1	28	23	Björn	Aujeszkys disease	Reproduction		Vaginal discharge; Mummification; Agalactia		1	1	2
2	23	18	Hans	Aujeszkys disease	Encephalitis	Piglets infected in utero	Weak piglets ; Shaking/shivering / Sudden death	6	7	9	10	10
2	25	20	Hans	Aujeszkys disease	Encephalitis	Weaners & finisher pigs (>3 weeks)	Loss of appetite; Somnolence; Trembling/convulsions; Paralysis; high temperature (up to 42oC)	6	6	7	9	10	Max. Due to convulsions
2	26	21	Hans	Aujeszkys disease	Encephalitis	Adult pigs	Incoordination of hindlimbs and febrile response (up to 42oC)	2	4	6	8	9
2	27	22	Hans	Aujeszkys disease	Respiratory signs	Weaners & finisher pigs (>3 weeks)	Sneezing /Nasal discharge; Coughing; Dyspnea	4	4	5	6	8
2	24	19	Hans	Aujeszkys disease	Encephalitis	Piglets (< 3 weeks)	Lethargy; Weakness/appetite loss; Incoordination/convulsions (vomitus, diarrhoea), incl. Febrile response (up to 42oC)	4	6	7	8	8
2	28	23	Hans	Aujeszkys disease	Reproduction		Vaginal discharge; Mummification; Agalactia	1	2	3	4	5	Mummification includes abortion
3	23	18	Jens	Aujeszkys disease	Encephalitis	Piglets infected in utero	Weak piglets ; Shaking/shivering / Sudden death		6	7	9
3	25	20	Jens	Aujeszkys disease	Encephalitis	Weaners & finisher pigs (>3 weeks)	Loss of appetite; Somnolence; Trembling/convulsions; Paralysis; high temperatur (up to 42oC)		5	6	8
3	26	21	Jens	Aujeszkys disease	Encephalitis	Adult pigs	Incoordination of hindlimbs and febrile response (up to 42oC)		4	5	6
3	27	22	Jens	Aujeszkys disease	Respiratory signs	Weaners & finisher pigs (>3 weeks)	Sneezing /Nasal discharge; Coughing; Dyspnea		3	5	6
3	24	19	Jens	Aujeszkys disease	Encephalitis	Piglets (< 3 weeks)	Lethargy; Weakness/appetite loss; Incoordination/convulsions (vomitus, diarrhoea), incl. Febrile response (up to 42oC)		4	5	7
3	28	23	Jens	Aujeszkys disease	Reproduction		Vaginal discharge; Mummification; Agalactia		1	2	3
4	23	18	Line	Aujeszkys disease	Encephalitis	Piglets infected in utero	Weak piglets ; Shaking/shivering / Sudden death		5	6	7		Depends on way of dying??
4	25	20	Line	Aujeszkys disease	Encephalitis	Weaners & finisher pigs (>3 weeks)	Loss of appetite; Somnolence; Trembling/convulsions; Paralysis; high temperatur (up to 42oC)		6	7	8
4	26	21	Line	Aujeszkys disease	Encephalitis	Adult pigs	Incoordination of hindlimbs and febrile response (up to 42oC)		5	7	8		Can result in increased fear because they do not understand what is happening
4	27	22	Line	Aujeszkys disease	Respiratory signs	Weaners & finisher pigs (>3 weeks)	Sneezing /Nasal discharge; Coughing; Dyspnea		4	5	6
4	24	19	Line	Aujeszkys disease	Encephalitis	Piglets (< 3 weeks)	Lethargy; Weakness/appetite loss; Incoordination/convulsions (vomitus, diarrhoea), incl. Febrile response (up to 42oC)		5	7	9
4	28	23	Line	Aujeszkys disease	Reproduction		Vaginal discharge; Mummification; Agalactia		2	3	4		Uterine contractions may induce discomfort
5	23	18	Liza	Aujeszkys disease	Encephalitis	Piglets infected in utero	Weak piglets ; Shaking/shivering / Sudden death		3	7	8		Very hard to evaluate welfare effect on fetus, does disease and death occur at a time they can perceive pain and discomfort?
5	25	20	Liza	Aujeszkys disease	Encephalitis	Weaners & finisher pigs (>3 weeks)	Loss of appetite; Somnolence; Trembling/convulsions; Paralysis; high temperatur (up to 42oC)		5	7	9		Must be uncomfortable and with loss of ability to do much, but maybe not very painful as such
5	26	21	Liza	Aujeszkys disease	Encephalitis	Adult pigs	Incoordination of hindlimbs and febrile response (up to 42oC)		5	7	8		Uncomfortable, stressful
5	27	22	Liza	Aujeszkys disease	Respiratory signs	Weaners & finisher pigs (>3 weeks)	Sneezing /Nasal discharge; Coughing; Dyspnea		2	5	7
5	24	19	Liza	Aujeszkys disease	Encephalitis	Piglets (< 3 weeks)	Lethargy; Weakness/appetite loss; Incoordination/convulsions (vomitus, diarrhoea), incl. Febrile response (up to 42oC)		5	7	9		Not painful as such, but very debilitating fever
5	28	23	Liza	Aujeszkys disease	Reproduction		Vaginal discharge; Mummification; Agalactia		1	2	3
6	23	18	Matt	Aujeszkys disease	Encephalitis	Piglets infected in utero	Weak piglets ; Shaking/shivering / Sudden death	5	3	5	8	7
6	25	20	Matt	Aujeszkys disease	Encephalitis	Weaners & finisher pigs (>3 weeks)	Loss of appetite; Somnolence; Trembling/convulsions; Paralysis; high temperatur (up to 42oC)	4	5	6	9	8
6	26	21	Matt	Aujeszkys disease	Encephalitis	Adult pigs	Incoordination of hindlimbs and febrile response (up to 42oC)	2	6	7	9	6	May increase injury/bullying rate?
6	27	22	Matt	Aujeszkys disease	Respiratory signs	Weaners & finisher pigs (>3 weeks)	Sneezing /Nasal discharge; Coughing; Dyspnea	2	1	3	5	4
6	24	19	Matt	Aujeszkys disease	Encephalitis	Piglets (< 3 weeks)	Lethargy; Weakness/appetite loss; Incoordination/convulsions (vomitus, diarrhoea), incl. Febrile response (up to 42oC)	4	4	6	8	6
6	28	23	Matt	Aujeszkys disease	Reproduction		Vaginal discharge; Mummification; Agalactia	0	0	1	2	3
7	23	18	Nina	Aujeszkys disease	Encephalitis	Piglets infected in utero	Weak piglets ; Shaking/shivering / Sudden death	0	5	8	10	10	Probably quite painful
7	25	20	Nina	Aujeszkys disease	Encephalitis	Weaners & finisher pigs (>3 weeks)	Loss of appetite; Somnolence; Trembling/convulsions; Paralysis; high temperatur (up to 42oC)	2	4	7	9	9	Encephalitis: - then it is fast
7	26	21	Nina	Aujeszkys disease	Encephalitis	Adult pigs	Incoordination of hindlimbs and febrile response (up to 42oC)	1	5	7	9	7	Can result in pain to the nerves
7	27	22	Nina	Aujeszkys disease	Respiratory signs	Weaners & finisher pigs (>3 weeks)	Sneezing /Nasal discharge; Coughing; Dyspnea	0	3	6	8	10	Dyspnea is relatively uncomplicated; but coughing can be unpleasant
7	24	19	Nina	Aujeszkys disease	Encephalitis	Piglets (< 3 weeks)	Lethargy; Weakness/appetite loss; Incoordination/convulsions (vomitus, diarrhoea), incl. Febrile response (up to 42oC)	0	4	6	8	6
7	28	23	Nina	Aujeszkys disease	Reproduction		Vaginal discharge; Mummification; Agalactia	0	1	2	4	5	Predisposes to other conditions; apparently no febrile response
8	23	18	Søren	Aujeszkys disease	Encephalitis	Piglets infected in utero	Weak piglets ; Shaking/shivering / Sudden death	0	3	6	8	0
8	25	20	Søren	Aujeszkys disease	Encephalitis	Weaners & finisher pigs (>3 weeks)	Loss of appetite; Somnolence; Trembling/convulsions; Paralysis; high temperatur (up to 42oC)	3	4	7	9	8
8	26	21	Søren	Aujeszkys disease	Encephalitis	Adult pigs	Incoordination of hindlimbs and febrile response (up to 42oC)	2	3	6	8	4
8	27	22	Søren	Aujeszkys disease	Respiratory signs	Weaners & finisher pigs (>3 weeks)	Sneezing /Nasal discharge; Coughing; Dyspnea	1	1	3	7	7
8	24	19	Søren	Aujeszkys disease	Encephalitis	Piglets (< 3 weeks)	Lethargy; Weakness/appetite loss; Incoordination/convulsions (vomitus, diarrhoea), incl. Febrile response (up to 42oC)	2	3	6	8	8
8	28	23	Søren	Aujeszkys disease	Reproduction		Vaginal discharge; Mummification; Agalactia	0	0	1	2	0
9	23	18	Combined	Aujeszkys disease	Encephalitis	Piglets infected in utero	Weak piglets ; Shaking/shivering / Sudden death		5	7	8.5		Piglets are born
9	25	20	Combined	Aujeszkys disease	Encephalitis	Weaners & finisher pigs (>3 weeks)	Loss of appetite; Somnolence; Trembling/convulsions; Paralysis; high temperatur (up to 42oC)		5	7	9
9	26	21	Combined	Aujeszkys disease	Encephalitis	Adult pigs	Incoordination of hindlimbs and febrile response (up to 42oC)		5	6.5	8
9	27	22	Combined	Aujeszkys disease	Respiratory signs	Weaners & finisher pigs (>3 weeks)	Sneezing /Nasal discharge; Coughing; Dyspnea		3	5	6
9	24	19	Combined	Aujeszkys disease	Encephalitis	Piglets (< 3 weeks)	Lethargy; Weakness/appetite loss; Incoordination/convulsions (vomitus, diarrhoea), incl. Febrile response (up to 42oC)		4.5	6	8
9	28	23	Combined	Aujeszkys disease	Reproduction		Vaginal discharge; Mummification; Agalactia		1	2	3
1	1	1	Björn	BVD	Transient infection		Diarrhoea		1	3	4
1	2	2	Björn	BVD	Transient inf. with erosions		Mucosal erosions		5	6	7
1	3	3	Björn	BVD	Co-morbidity	Cows	Mastitis, retained placenta		4	5	6
1	4	4	Björn	BVD	Co-morbidity	Calves	Respiratory disease, diarrhoea		3	5	7
1	5	5	Björn	BVD	Repeat breeding		Subclinical		0	0	0
1	6	6	Björn	BVD	Abortion		Early or late after infection		4	4	5		It is what leads to the abortion that affects the animal, not the abortion itself
1	7	7	Björn	BVD	Congenital defects and weak born calves, incl. Congenital tremor	In the new born	Miscellaneous malformations		3	4	7
1	8	8	Björn	BVD	PI: animals unthrifty		Weight loss		5	6	7
1	9	9	Björn	BVD	PI: mucosal disease		Severe diarrhoea and erosion		7	8	9
2	1	1	Hans	BVD	Transient infection		Diarrhoea		2	3	5		Not severe diarrhoea; mild ever may occur; notice that the conditions is without erosions
2	2	2	Hans	BVD	Transient inf. with erosions		Mucosal erosions		6	7	8		Can die from these; Type II BVD can result in even more severe clinical signs
2	3	3	Hans	BVD	Co-morbidity	Cows	Mastitis, retained placenta		2	5	6		Only a few will get septically retained placenta
2	4	4	Hans	BVD	Co-morbidity	Calves	Respiratory disease, diarrhoea		2	4	7		Can predispose to pneumonia due to immuno suppression which can result in large variation
2	5	5	Hans	BVD	Repeat breeding		Subclinical		0	0	0		Early embryo death; subclinical disease without death can be observed
2	6	6	Hans	BVD	Abortion		Early or late after infection		1	3	4
2	7	7	Hans	BVD	Congenital defects and weak born calves, incl. Congenital tremor	In the new born	Miscellaneous malformations		1	4	9		Some calves die shortly after so it is the period untill then; Tremor may cause lack of sucktion abilitie
2	8	8	Hans	BVD	PI: animals unthrifty		Weight loss		1	4	7		Fully separated from transient infection; some calves can be a bit small (only), whereas others fully emaciate and becomes unthrifty
2	9	9	Hans	BVD	PI: mucosal disease		Severe diarrhoea and erosion		8	9	10		Wounds in the entire GI canal: Erosions in the motuh; Pain most of the time; Often killed shortly after these clinical signs occur
3	1	1	Jens	BVD	Transient infection		Diarrhoea		3	4	5
3	2	2	Jens	BVD	Transient inf. with erosions		Mucosal erosions		5	6	8
3	3	3	Jens	BVD	Co-morbidity	Cows	Mastitis, retained placenta		5	6	7
3	4	4	Jens	BVD	Co-morbidity	Calves	Respiratory disease, diarrhoea		4	7	8
3	5	5	Jens	BVD	Repeat breeding		Subclinical		1	2	2
3	6	6	Jens	BVD	Abortion		Early or late after infection		1	2	3
3	7	7	Jens	BVD	Congenital defects and weak born calves, incl. Congenital tremor	In the new born	Miscellaneous malformations		4	5	7
3	8	8	Jens	BVD	PI: animals unthrifty		Weight loss		3	4	8
3	9	9	Jens	BVD	PI: mucosal disease		Severe diarrhoea and erosion		7	8	9
4	1	1	Line	BVD	Transient infection		Diarrhoea		3	4	5
4	2	2	Line	BVD	Transient inf. with erosions		Mucosal erosions		4	5	7
4	3	3	Line	BVD	Co-morbidity	Cows	Mastitis, retained placenta		5	6	7
4	4	4	Line	BVD	Co-morbidity	Calves	Respiratory disease, diarrhoea		3	4	6
4	5	5	Line	BVD	Repeat breeding		Subclinical		0	0	0
4	6	6	Line	BVD	Abortion		Early or late after infection		3	4	7
4	7	7	Line	BVD	Congenital defects and weak born calves, incl. Congenital tremor	In the new born	Miscellaneous malformations		2	4	6
4	8	8	Line	BVD	PI: animals unthrifty		Weight loss		1	3	6
4	9	9	Line	BVD	PI: mucosal disease		Severe diarrhoea and erosion		7	9	10
5	1	1	Liza	BVD	Transient infection		Diarrhoea		1	2	4		Diarrhoea alone maybe no so bad, but I would assume often occurs simultaneously with erosions and fever. However, fever is not included as clinical entity here.
5	2	2	Liza	BVD	Transient inf. with erosions		Mucosal erosions		3	5	7		Erosions are often quite painful and debilitating
5	3	3	Liza	BVD	Co-morbidity	Cows	Mastitis, retained placenta		2	4	7		Depends on the type of mastitis
5	4	4	Liza	BVD	Co-morbidity	Calves	Respiratory disease, diarrhoea		2	4	7		Depends on type and severity of respiratory disease
5	5	5	Liza	BVD	Repeat breeding		Subclinical		0	0	1		Is that to be considered here at all? Production effect.
5	6	6	Liza	BVD	Abortion		Early or late after infection		0	2	4
5	7	7	Liza	BVD	Congenital defects and weak born calves, incl. Congenital tremor	In the new born	Miscellaneous malformations		1	4	7		Very hard to assess.
5	8	8	Liza	BVD	PI: animals unthrifty		Weight loss		1	3	5
5	9	9	Liza	BVD	PI: mucosal disease		Severe diarrhoea and erosion		5	8	10		Erosions can be very painful and make it impossible to eat or drink
6	1	1	Matt	BVD	Transient infection		Diarrhoea		1	2	5
6	2	2	Matt	BVD	Transient inf. with erosions		Mucosal erosions		3	5	7
6	3	3	Matt	BVD	Co-morbidity	Cows	Mastitis, retained placenta		2	4	6
6	4	4	Matt	BVD	Co-morbidity	Calves	Respiratory disease, diarrhoea		2	4	6
6	5	5	Matt	BVD	Repeat breeding		Subclinical		0	0	1		Can require another "treatment" i.e. insemination
6	6	6	Matt	BVD	Abortion		Early or late after infection		0	1	2
6	7	7	Matt	BVD	Congenital defects and weak born calves, incl. Congenital tremor	In the new born	Miscellaneous malformations		1	3	6
6	8	8	Matt	BVD	PI: animals unthrifty		Weight loss		1	4	7
6	9	9	Matt	BVD	PI: mucosal disease		Severe diarrhoea and erosion		7	9	10
7	1	1	Nina	BVD	Transient infection		Diarrhoea		1	5	7		Diarrhoea for 8 days can be bad
7	2	2	Nina	BVD	Transient inf. with erosions		Mucosal erosions		3	5	8
7	3	3	Nina	BVD	Co-morbidity	Cows	Mastitis, retained placenta		2	3	5
7	4	4	Nina	BVD	Co-morbidity	Calves	Respiratory disease, diarrhoea		3	5	7
7	5	5	Nina	BVD	Repeat breeding		Subclinical		1	2	3
7	6	6	Nina	BVD	Abortion		Early or late after infection		1	3	5
7	7	7	Nina	BVD	Congenital defects and weak born calves, incl. Congenital tremor	In the new born	Miscellaneous malformations		3	5	8
7	8	8	Nina	BVD	PI: animals unthrifty		Weight loss		1	5	7
7	9	9	Nina	BVD	PI: mucosal disease		Severe diarrhoea and erosion		7	8	9
8	1	1	Søren	BVD	Transient infection		Diarrhoea		1	3	5
8	2	2	Søren	BVD	Transient inf. with erosions		Mucosal erosions		3	5	7
8	3	3	Søren	BVD	Co-morbidity	Cows	Mastitis, retained placenta		2	5	6
8	4	4	Søren	BVD	Co-morbidity	Calves	Respiratory disease, diarrhoea		3	5	6
8	5	5	Søren	BVD	Repeat breeding		Subclinical		0	0	0
8	6	6	Søren	BVD	Abortion		Early or late after infection		1	1	1
8	7	7	Søren	BVD	Congenital defects and weak born calves, incl. Congenital tremor	In the new born	Miscellaneous malformations		1	4	8
8	8	8	Søren	BVD	PI: animals unthrifty		Weight loss		1	4	6		Bullying
8	9	9	Søren	BVD	PI: mucosal disease		Severe diarrhoea and erosion		6	7	9
9	1	1	Combined	BVD	Transient infection		Diarrhoea		1	3	5
9	2	2	Combined	BVD	Transient inf. with erosions		Mucosal erosions		3.5	5	7
9	3	3	Combined	BVD	Co-morbidity	Cows	Mastitis, retained placenta		2	5	6
9	4	4	Combined	BVD	Co-morbidity	Calves	Respiratory disease, diarrhoea		3	4.5	7
9	5	5	Combined	BVD	Repeat breeding		Subclinical		0	0	0.5
9	6	6	Combined	BVD	Abortion		Early or late after infection		1	2.5	4
9	7	7	Combined	BVD	Congenital defects and weak born calves, incl. Congenital tremor	In the new born	Miscellaneous malformations		1.5	4	7		Stillbirth excluded because dead calves cannot feel
9	8	8	Combined	BVD	PI: animals unthrifty		Weight loss		1	4	7
9	9	9	Combined	BVD	PI: mucosal disease		Severe diarrhoea and erosion		7	8	9.5
1	10	10	Björn	IBR	Acute phase		Reduced appetite, dullness, salivation, nasal and ocular discharge, lachrymation, conjunctitivis, rapid respiration, coughing and pyrexia, may lead to death		2	6	8		Up to 40 is normal body temp
1	14	11	Björn	IBR	Acute phase		Diarrhoea and dehydration		1	2	2
1	16	12	Björn	IBR	Abortion		2nd and 3rd trimesters		3	4	5		The abortion itself
2	10	10	Hans	IBR	Acute phase		Reduced appetite, dullness, salivation, nasal and ocular discharge, lachrymation, conjunctitivis, rapid respiration, coughing and pyrexia, may lead to death		2	5	8
2	14	11	Hans	IBR	Acute phase		Diarrhoea and dehydration		2	4	7
2	16	12	Hans	IBR	Abortion		2nd and 3rd trimesters		2	4	6
3	10	10	Jens	IBR	Acute phase		Reduced appetite, dullness, salivation, nasal and ocular discharge, lachrymation, conjunctitivis, rapid respiration, coughing and pyrexia, may lead to death		4	6	8
3	14	11	Jens	IBR	Acute phase		Diarrhoea and dehydration		2	4	5		Not long-lasting diarrhoea; moderate dehydration
3	16	12	Jens	IBR	Abortion		2nd and 3rd trimesters		1	2	3
4	10	10	Line	IBR	Acute phase		Reduced appetite, dullness, salivation, nasal and ocular discharge, lachrymation, conjunctitivis, rapid respiration, coughing and pyrexia, may lead to death		3	6	8
4	14	11	Line	IBR	Acute phase		Diarrhoea and dehydration		2	4	5
4	16	12	Line	IBR	Abortion		2nd and 3rd trimesters		4	5	6		Uterine contractions uncomfortable
5	10	10	Liza	IBR	Acute phase		Reduced appetite, dullness, salivation, nasal and ocular discharge, lachrymation, conjunctitivis, rapid respiration, coughing and pyrexia, may lead to death		3	5	8		Always together with reduced appetite and dulness, if fever is that high, so they are not mutually exclusive.
5	14	11	Liza	IBR	Acute phase		Diarrhoea and dehydration		2	3	4
5	16	12	Liza	IBR	Abortion		2nd and 3rd trimesters		1	3	5
6	10	10	Matt	IBR	Acute phase		Reduced appetite, dullness, salivation, nasal and ocular discharge, lachrymation, conjunctitivis, rapid respiration, coughing and pyrexia, may lead to death		4	6	8
6	14	11	Matt	IBR	Acute phase		Diarrhoea and dehydration		1	3	5
6	16	12	Matt	IBR	Abortion		2nd and 3rd trimesters		0	1	2
7	10	10	Nina	IBR	Acute phase		Reduced appetite, dullness, salivation, nasal and ocular discharge, lachrymation, conjunctitivis, rapid respiration, coughing and pyrexia, may lead to death		2	6	8
7	14	11	Nina	IBR	Acute phase		Diarrhoea and dehydration		2	3	5
7	16	12	Nina	IBR	Abortion		2nd and 3rd trimesters		1	3	5
8	10	10	Søren	IBR	Acute phase		Reduced appetite, dullness, salivation, nasal and ocular discharge, lachrymation, conjunctitivis, rapid respiration, coughing and pyrexia, may lead to death		2	6	8
8	14	11	Søren	IBR	Acute phase		Diarrhoea and dehydration		2	4	5
8	16	12	Søren	IBR	Abortion		2nd and 3rd trimesters		1	2	4
9	10	10	Combined	IBR	Acute phase		Reduced appetite, dullness, salivation, nasal and ocular discharge, lachrymation, conjunctitivis, rapid respiration, coughing and pyrexia, may lead to death		2.5	6	8
9	14	11	Combined	IBR	Acute phase		Diarrhoea and dehydration		2	3.5	5
9	16	12	Combined	IBR	Abortion		2nd and 3rd trimesters		1	3	5
1	17	13	Björn	Paratuberculosis	Stage III	Cows	Weight loss/ Poor condition (BCS 1-2) /Chronic wasting		2	3	5	6
1	18	14	Björn	Paratuberculosis	Stage III	Cows	Intermittent diarrhoea		1	2	4	4
1	19	15	Björn	Paratuberculosis	Stage IV	Cows	Emaciation (BCS 0-1)		8	8	9	8
1	20	16	Björn	Paratuberculosis	Stage IV	Cows	Pipe stream diarrhoea		3	4	6	6
1	22	17	Björn	Paratuberculosis	Stage IV	Cows	Lethargic		7	8	9	6
2	17	13	Hans	Paratuberculosis	Stage III	Cows	Weight loss/ Poor condition (BCS 1-2) /Chronic wasting	2	2	3	5	7
2	18	14	Hans	Paratuberculosis	Stage III	Cows	Intermittent diarrhoea	2	2	3	5	7
2	19	15	Hans	Paratuberculosis	Stage IV	Cows	Emaciation (BCS 0-1)	4	5	7	8	8
2	20	16	Hans	Paratuberculosis	Stage IV	Cows	Pipe stream diarrhoea	5	5	7	7	8
2	22	17	Hans	Paratuberculosis	Stage IV	Cows	Lethargic	8	9	9	10	10
3	17	13	Jens	Paratuberculosis	Stage III	Cows	Weight loss/ Poor condition (BCS 1-2) /Chronic wasting	1	2	5	7	10
3	18	14	Jens	Paratuberculosis	Stage III	Cows	Intermittent diarrhoea	1	2	4	6	10
3	19	15	Jens	Paratuberculosis	Stage IV	Cows	Emaciation (BCS 0-1)	4	5	8	9	10
3	20	16	Jens	Paratuberculosis	Stage IV	Cows	Pipe stream diarrhoea	3	4	7	8	10
3	22	17	Jens	Paratuberculosis	Stage IV	Cows	Lethargic	3	4	8	9	10
4	17	13	Line	Paratuberculosis	Stage III	Cows	Weight loss/ Poor condition (BCS 1-2) /Chronic wasting		1	3	5
4	18	14	Line	Paratuberculosis	Stage III	Cows	Intermittent diarrhoea		1	3	5
4	19	15	Line	Paratuberculosis	Stage IV	Cows	Emaciation (BCS 0-1)		3	5	7
4	20	16	Line	Paratuberculosis	Stage IV	Cows	Pipe stream diarrhoea		4	5	7
4	22	17	Line	Paratuberculosis	Stage IV	Cows	Lethargic		4	6	8
4			Line	Paratuberculosis	Stage IV	Cows	Intermandibular oedema
5	17	13	Liza	Paratuberculosis	Stage III	Cows	Weight loss/ Poor condition (BCS 1-2) /Chronic wasting	0	1	4	5	6	Some will feel pain and longterm discomfort, other cows not that much - 'just loose weight'.
5	18	14	Liza	Paratuberculosis	Stage III	Cows	Intermittent diarrhoea	0	1	2	4	6	Some cows I have seen with diarrhoea seem the suffer from abdominal pain, but not all.
5	19	15	Liza	Paratuberculosis	Stage IV	Cows	Emaciation (BCS 0-1)	6	7	8	9	10	Cows die from this condition and they must be suffering. That is my argument for high scores.
5	20	16	Liza	Paratuberculosis	Stage IV	Cows	Pipe stream diarrhoea	3	3	5	7	8	Such cows would usually exhibit clear signs of abdominal pain and discomfort. But it is hard to distinguish the effect of this sign from chronic wasting/emaciation as they often would occur simultaneously.
5	22	17	Liza	Paratuberculosis	Stage IV	Cows	Lethargic	7	8	9	10	10	Frequently these cows will be recumbent, not able to move or get up, grinding teeth and groaning with pain. A small proportion might be almost comatose and might therefore experience less pain/discomfort.
6	17	13	Matt	Paratuberculosis	Stage III	Cows	Weight loss/ Poor condition (BCS 1-2) /Chronic wasting	3	3	5	7	7
6	18	14	Matt	Paratuberculosis	Stage III	Cows	Intermittent diarrhoea	2	2	3	5	6
6	19	15	Matt	Paratuberculosis	Stage IV	Cows	Emaciation (BCS 0-1)	7	7	8	9	10
6	20	16	Matt	Paratuberculosis	Stage IV	Cows	Pipe stream diarrhoea	3	3	5	7	7
6	22	17	Matt	Paratuberculosis	Stage IV	Cows	Lethargic	4	4	6	8	8	I guess this should be depression rather than lethargic?
7	17	13	Nina	Paratuberculosis	Stage III	Cows	Weight loss/ Poor condition (BCS 1-2) /Chronic wasting	1	3	5	7	9
7	18	14	Nina	Paratuberculosis	Stage III	Cows	Intermittent diarrhoea	0	1	2	3	5
7	19	15	Nina	Paratuberculosis	Stage IV	Cows	Emaciation (BCS 0-1)	1	5	6	8	10
7	20	16	Nina	Paratuberculosis	Stage IV	Cows	Pipe stream diarrhoea	1	4	6	7	9
7	22	17	Nina	Paratuberculosis	Stage IV	Cows	Lethargic	3	4	8	9	10
8	17	13	Søren	Paratuberculosis	Stage III	Cows	Weight loss/ Poor condition (BCS 1-2) /Chronic wasting	1	1	3	5	6
8	18	14	Søren	Paratuberculosis	Stage III	Cows	Intermittent diarrhoea	2	1	3	4	6
8	19	15	Søren	Paratuberculosis	Stage IV	Cows	Emaciation (BCS 0-1)	3	4	7	8	7
8	20	16	Søren	Paratuberculosis	Stage IV	Cows	Pipe stream diarrhoea	3	3	5	7	7
8	22	17	Søren	Paratuberculosis	Stage IV	Cows	Lethargic	4	6	7	8	8
9	17	13	Combined	Paratuberculosis	Stage III	Cows	Weight loss/ Poor condition (BCS 1-2) /Chronic wasting		2	3.5	5		Median annual incidence risk from Ferrouillet et al. (2009). Q1 and Q3 are half and twice these, and for Stage IV, it is half of that
9	18	14	Combined	Paratuberculosis	Stage III	Cows	Intermittent diarrhoea		1	3	4.5
9	19	15	Combined	Paratuberculosis	Stage IV	Cows	Emaciation (BCS 0-1)		5	7.5	8.5
9	20	16	Combined	Paratuberculosis	Stage IV	Cows	Pipe stream diarrhoea		3.5	5.5	7
9	22	17	Combined	Paratuberculosis	Stage IV	Cows	Lethargic		6	8	9		Frustration will also lead to decreased welfare
1	32	24	Björn	PRRS	Epidemic	Sows and boars	Anorexia, fever, lethargy, respiratory difficulties, cyanosis		2	4	6
1	33	27	Björn	PRRS	Endemic	Sows	Reproductive problems includ-ing abortion, still-birth, and returns to service		2	2	2		I think still births is less of a problem in pigs than in cattle
1	34	26	Björn	PRRS	Endemic	Nursery	Poor growth, anorexia, fever, respiratory distress, diarrhoea, anaemia, congenital abnormalities, weakness, ataxia, haemorrhage, immunomodulation		2	5	8		Too many welfare effects to give a good answer
1	35	25	Björn	PRRS	Endemic	Weaner and finisher	Transient anorexia, respiratory disorders, and discolouration of the ears		3	4	6
2	32	24	Hans	PRRS	Epidemic	Sows and boars	Anorexia, fever, lethargy, respiratory difficulties, cyanosis		2	5	7
2	33	27	Hans	PRRS	Endemic	Sows	Reproductive problems includ-ing abortion, still-birth, and returns to service		1	2	3
2	34	26	Hans	PRRS	Endemic	Nursery	Poor growth, anorexia, fever, respiratory distress, diarrhoea, anaemia, congenital abnormalities, weakness, ataxia, haemorrhage, immunomodulation		4	7	9
2	35	25	Hans	PRRS	Endemic	Weaner and finisher	Transient anorexia, respiratory disorders, and discolouration of the ears		2	4	6
3	32	24	Jens	PRRS	Epidemic	Sows and boars	Anorexia, fever, lethargy, respiratory difficulties, cyanosis		3	4	7
3	33	27	Jens	PRRS	Endemic	Sows	Reproductive problems includ-ing abortion, still-birth, and returns to service		1	2	3
3	34	26	Jens	PRRS	Endemic	Nursery	Poor growth, anorexia, fever, respiratory distress, diarrhoea, anaemia, congenital abnormalities, weakness, ataxia, haemorrhage, immunomodulation		4	5	7
3	35	25	Jens	PRRS	Endemic	Weaner and finisher	Transient anorexia, respiratory disorders, and discolouration of the ears		3	4	5
4	32	24	Line	PRRS	Epidemic	Sows and boars	Anorexia, fever, lethargy, respiratory difficulties, cyanosis		5	7	8		Cyanosis must be uncomfortable
4	33	27	Line	PRRS	Endemic	Sows	Reproductive problems includ-ing abortion, still-birth, and returns to service		2	4	5
4	34	26	Line	PRRS	Endemic	Nursery	Poor growth, anorexia, fever, respiratory distress, diarrhoea, anaemia, congenital abnormalities, weakness, ataxia, haemorrhage, immunomodulation		4	6	9
4	35	25	Line	PRRS	Endemic	Weaner and finisher	Transient anorexia, respiratory disorders, and discolouration of the ears		3	5	6
5	32	24	Liza	PRRS	Epidemic	Sows and boars	Anorexia, fever, lethargy, respiratory difficulties, cyanosis		3	7	9		Large variation
5	33	27	Liza	PRRS	Endemic	Sows	Reproductive problems includ-ing abortion, still-birth, and returns to service		0	1	2
5	34	26	Liza	PRRS	Endemic	Nursery	Poor growth, anorexia, fever, respiratory distress, diarrhoea, anaemia, congenital abnormalities, weakness, ataxia, haemorrhage, immunomodulation		3	7	9
5	35	25	Liza	PRRS	Endemic	Weaner and finisher	Transient anorexia, respiratory disorders, and discolouration of the ears		2	4	6
6	32	24	Matt	PRRS	Epidemic	Sows and boars	Anorexia, fever, lethargy, respiratory difficulties, cyanosis		1	3	6
6	33	27	Matt	PRRS	Endemic	Sows	Reproductive problems includ-ing abortion, still-birth, and returns to service		0	1	2
6	34	26	Matt	PRRS	Endemic	Nursery	Poor growth, anorexia, fever, respiratory distress, diarrhoea, anaemia, congenital abnormalities, weakness, ataxia, haemorrhage, immunomodulation		2	5	8
6	35	25	Matt	PRRS	Endemic	Weaner and finisher	Transient anorexia, respiratory disorders, and discolouration of the ears		1	2	4
7	32	24	Nina	PRRS	Epidemic	Sows and boars	Anorexia, fever, lethargy, respiratory difficulties, cyanosis		2	4	7
7	33	27	Nina	PRRS	Endemic	Sows	Reproductive problems includ-ing abortion, still-birth, and returns to service		1	2	3
7	34	26	Nina	PRRS	Endemic	Nursery	Poor growth, anorexia, fever, respiratory distress, diarrhoea, anaemia, congenital abnormalities, weakness, ataxia, haemorrhage, immunomodulation		2	6	8
7	35	25	Nina	PRRS	Endemic	Weaner and finisher	Transient anorexia, respiratory disorders, and discolouration of the ears		3	5	7
8	32	24	Søren	PRRS	Epidemic	Sows and boars	Anorexia, fever, lethargy, respiratory difficulties, cyanosis		1	5	8
8	33	27	Søren	PRRS	Endemic	Sows	Reproductive problems includ-ing abortion, still-birth, and returns to service		1	2	3
8	34	26	Søren	PRRS	Endemic	Nursery	Poor growth, anorexia, fever, respiratory distress, diarrhoea, anaemia, congenital abnormalities, weakness, ataxia, haemorrhage, immunomodulation		1	5	9
8	35	25	Søren	PRRS	Endemic	Weaner and finisher	Transient anorexia, respiratory disorders, and discolouration of the ears		1	4	7
9	32	24	Combined	PRRS	Epidemic	Sows and boars	Anorexia, fever, lethargy, respiratory difficulties, cyanosis		2	4.5	7
9	33	27	Combined	PRRS	Endemic	Sows	Reproductive problems includ-ing abortion, still-birth, and returns to service		1	2	3
9	34	26	Combined	PRRS	Endemic	Nursery	Poor growth, anorexia, fever, respiratory distress, diarrhoea, anaemia, congenital abnormalities, weakness, ataxia, haemorrhage, immunomodulation		2.5	5.5	8.5
9	35	25	Combined	PRRS	Endemic	Weaner and finisher	Transient anorexia, respiratory disorders, and discolouration of the ears		2.5	4	6
1	42	28	Björn	Reference conditions - cattle	No access to water - cattle	Cows	Scenario: dairy cattle left with no access to water due to broken pipes		2	3	7
1	43	29	Björn	Reference conditions - cattle	Broken femur - cattle	Cows	Scenario: dairy cow fell on slippery floor and is left until euthanised within a period of time		7	7	9
1	44	33	Björn	Reference conditions - pigs	Broken femur - pigs	Sows	Scenario: sow fell on slippery floor with other sows - she is pushed around		6	7	9
1	45	30	Björn	Reference conditions - cattle	Lying on concrete floor with no bedding material	Cows	Scenario: dairy cows resting in a free stall environment		6	7	7
1	46	31	Björn	Reference conditions - cattle	Too hot weather conditions	Cows	Scenario: warm summer days (>25 oC) interrupted by cooler nights. No access to shade during daytime.		4	6	7
1	47	32	Björn	Reference conditions - cattle	Separation of cow calf	Calves	Scenario: calf separated within 24h after birth		3	4	8		The impact is reduced over time and may mostly have disappeard after 10 days. State of mind is likely to be as affected as by dehorning (according to literature)
1	48	34	Björn	Reference conditions - pigs	Weaning of piglets	Piglets	Scenario: piglets are weaned 3-4 weeks after birth		3	4	5		Weaning diarrhoea usually follow because they are not used to non-milk feed, and they enter a new environment with new stressors to follow
1	49	35	Björn	Reference conditions - pigs	Tail biting	Weaner and finisher	Scenario: ongoing severe tail biting (part of tail bitten off, blood present)		4	5	8
1	50	36	Björn	Reference conditions - pigs	Crating of sows	Sows	Scenario: sows are crated in farrowing section (from 1 week prior to farrowing)		3	4	5		Gilts more affected than sows, according to literature
1	51	37	Björn	Reference conditions - pigs	Feed restriction	Sows	Scenarion: feed provision is reduced to 30% of ad lib during gestation. Sows are housed together, but most often feed provision is individual		5	5	5		Behaviour changed; they are ready wto work more for the feed; a number of sterothypies may occur
2	42	28	Hans	Reference conditions - cattle	No access to water - cattle	Cows	Scenario: dairy cattle left with no access to water due to broken pipes		3	7	9
2	43	29	Hans	Reference conditions - cattle	Broken femur - cattle	Cows	Scenario: dairy cow fell on slippery floor and is left until euthanised within a period of time		6	7	9
2	44	33	Hans	Reference conditions - pigs	Broken femur - pigs	Sows	Scenario: sow fell on slippery floor with other sows - she is pushed around		6	7	9
2	45	30	Hans	Reference conditions - cattle	Lying on concrete floor with no bedding material	Cows	Scenario: dairy cows resting in a free stall environment		4	5	6
2	46	31	Hans	Reference conditions - cattle	Too hot weather conditions	Cows	Scenario: warm summer days (>25 oC) interrupted by cooler nights. No access to shade during daytime.		6	7	8
2	47	32	Hans	Reference conditions - cattle	Separation of cow calf	Calves	Scenario: calf separated within 24h after birth		4	5	6
2	48	34	Hans	Reference conditions - pigs	Weaning of piglets	Piglets	Scenario: piglets are weaned 3-4 weeks after birth		3	4	5
2	49	35	Hans	Reference conditions - pigs	Tail biting	Weaner and finisher	Scenario: ongoing severe tail biting (part of tail bitten off, blood present)		5	6	8
2	50	36	Hans	Reference conditions - pigs	Crating of sows	Sows	Scenario: sows are crated in farrowing section (from 1 week prior to farrowing)		3	5	6
2	51	37	Hans	Reference conditions - pigs	Feed restriction	Sows	Scenarion: feed provision is reduced to 30% of ad lib during gestation. Sows are housed together, but most often feed provision is individual		4	5	6
3	42	28	Jens	Reference conditions - cattle	No access to water - cattle	Cows	Scenario: dairy cattle left with no access to water due to broken pipes		1	3	5
3	43	29	Jens	Reference conditions - cattle	Broken femur - cattle	Cows	Scenario: dairy cow fell on slippery floor and is left until euthanised within a period of time		4	6	9
3	44	33	Jens	Reference conditions - pigs	Broken femur - pigs	Sows	Scenario: sow fell on slippery floor with other sows - she is pushed around		6	8	9
3	45	30	Jens	Reference conditions - cattle	Lying on concrete floor with no bedding material	Cows	Scenario: dairy cows resting in a free stall environment		3	6	9
3	46	31	Jens	Reference conditions - cattle	Too hot weather conditions	Cows	Scenario: warm summer days (>25 oC) interrupted by cooler nights. No access to shade during daytime.		3	5	7
3	47	32	Jens	Reference conditions - cattle	Separation of cow calf	Calves	Scenario: calf separated within 24h after birth		0	2	3
3	48	34	Jens	Reference conditions - pigs	Weaning of piglets	Piglets	Scenario: piglets are weaned 3-4 weeks after birth		2	4	6
3	49	35	Jens	Reference conditions - pigs	Tail biting	Weaner and finisher	Scenario: ongoing severe tail biting (part of tail bitten off, blood present)		4	6	8
3	50	36	Jens	Reference conditions - pigs	Crating of sows	Sows	Scenario: sows are crated in farrowing section (from 1 week prior to farrowing)		5	6	8
3	51	37	Jens	Reference conditions - pigs	Feed restriction	Sows	Scenarion: feed provision is reduced to 30% of ad lib during gestation. Sows are housed together, but most often feed provision is individual		3	5	6
4	42	28	Line	Reference conditions - cattle	No access to water - cattle	Cows	Scenario: dairy cattle left with no access to water due to broken pipes		3	7	9
4	43	29	Line	Reference conditions - cattle	Broken femur - cattle	Cows	Scenario: dairy cow fell on slippery floor and is left until euthanised within a period of time		8	9	10
4	44	33	Line	Reference conditions - pigs	Broken femur - pigs	Sows	Scenario: sow fell on slippery floor with other sows - she is pushed around		9	10	10
4	45	30	Line	Reference conditions - cattle	Lying on concrete floor with no bedding material	Cows	Scenario: dairy cows resting in a free stall environment		6	7	8
4	46	31	Line	Reference conditions - cattle	Too hot weather conditions	Cows	Scenario: warm summer days (>25 oC) interrupted by cooler nights. No access to shade during daytime.		5	6	9
4	47	32	Line	Reference conditions - cattle	Separation of cow calf	Calves	Scenario: calf separated within 24h after birth		2	5	8
4	48	34	Line	Reference conditions - pigs	Weaning of piglets	Piglets	Scenario: piglets are weaned 3-4 weeks after birth		4	5	7
4	49	35	Line	Reference conditions - pigs	Tail biting	Weaner and finisher	Scenario: ongoing severe tail biting (part of tail bitten off, blood present)		6	7	9
4	50	36	Line	Reference conditions - pigs	Crating of sows	Sows	Scenario: sows are crated in farrowing section (from 1 week prior to farrowing)		5	6	8
4	51	37	Line	Reference conditions - pigs	Feed restriction	Sows	Scenarion: feed provision is reduced to 30% of ad lib during gestation. Sows are housed together, but most often feed provision is individual		1	4	5
5	42	28	Liza	Reference conditions - cattle	No access to water - cattle	Cows	Scenario: dairy cattle left with no access to water due to broken pipes		1	3	9
5	43	29	Liza	Reference conditions - cattle	Broken femur - cattle	Cows	Scenario: dairy cow fell on slippery floor and is left until euthanised within a period of time		6	8	10
5	44	33	Liza	Reference conditions - pigs	Broken femur - pigs	Sows	Scenario: sow fell on slippery floor with other sows - she is pushed around		9	10	10
5	45	30	Liza	Reference conditions - cattle	Lying on concrete floor with no bedding material	Cows	Scenario: dairy cows resting in a free stall environment		3	5	7
5	46	31	Liza	Reference conditions - cattle	Too hot weather conditions	Cows	Scenario: warm summer days (>25 oC) interrupted by cooler nights. No access to shade during daytime.		3	5	7
5	47	32	Liza	Reference conditions - cattle	Separation of cow calf	Calves	Scenario: calf separated within 24h after birth		2	4	6
5	48	34	Liza	Reference conditions - pigs	Weaning of piglets	Piglets	Scenario: piglets are weaned 3-4 weeks after birth		1	2	4
5	49	35	Liza	Reference conditions - pigs	Tail biting	Weaner and finisher	Scenario: ongoing severe tail biting (part of tail bitten off, blood present)		5	7	9
5	50	36	Liza	Reference conditions - pigs	Crating of sows	Sows	Scenario: sows are crated in farrowing section (from 1 week prior to farrowing)		2	4	8
5	51	37	Liza	Reference conditions - pigs	Feed restriction	Sows	Scenarion: feed provision is reduced to 30% of ad lib during gestation. Sows are housed together, but most often feed provision is individual		3	4	5		More fighting for the feed can increase the problem in some systems
6	42	28	Matt	Reference conditions - cattle	No access to water - cattle	Cows	Scenario: dairy cattle left with no access to water due to broken pipes		1	2	9		This one depends non-linerly on the time without water i.e. not great for 1 day, bad + very bad if 2 days (i.e. more than twice as bad), bad + very bad + very very bad if longer
6	43	29	Matt	Reference conditions - cattle	Broken femur - cattle	Cows	Scenario: dairy cow fell on slippery floor and is left until euthanised within a period of time		6	8	10
6	44	33	Matt	Reference conditions - pigs	Broken femur - pigs	Sows	Scenario: sow fell on slippery floor with other sows - she is pushed around		6	8	10
6	45	30	Matt	Reference conditions - cattle	Lying on concrete floor with no bedding material	Cows	Scenario: dairy cows resting in a free stall environment		2	3	6
6	46	31	Matt	Reference conditions - cattle	Too hot weather conditions	Cows	Scenario: warm summer days (>25 oC) interrupted by cooler nights. No access to shade during daytime.		2	4	8
6	47	32	Matt	Reference conditions - cattle	Separation of cow calf	Calves	Scenario: calf separated within 24h after birth		0	2	4		Hard to answer
6	48	34	Matt	Reference conditions - pigs	Weaning of piglets	Piglets	Scenario: piglets are weaned 3-4 weeks after birth		1	3	5
6	49	35	Matt	Reference conditions - pigs	Tail biting	Weaner and finisher	Scenario: ongoing severe tail biting (part of tail bitten off, blood present)		3	5	8
6	50	36	Matt	Reference conditions - pigs	Crating of sows	Sows	Scenario: sows are crated in farrowing section (from 1 week prior to farrowing)		1	3	6
6	51	37	Matt	Reference conditions - pigs	Feed restriction	Sows	Scenarion: feed provision is reduced to 30% of ad lib during gestation. Sows are housed together, but most often feed provision is individual		1	3	5
7	42	28	Nina	Reference conditions - cattle	No access to water - cattle	Cows	Scenario: dairy cattle left with no access to water due to broken pipes		1	5	9
7	43	29	Nina	Reference conditions - cattle	Broken femur - cattle	Cows	Scenario: dairy cow fell on slippery floor and is left until euthanised within a period of time		5	8	10
7	44	33	Nina	Reference conditions - pigs	Broken femur - pigs	Sows	Scenario: sow fell on slippery floor with other sows - she is pushed around		5	8	10
7	45	30	Nina	Reference conditions - cattle	Lying on concrete floor with no bedding material	Cows	Scenario: dairy cows resting in a free stall environment		3	5	6
7	46	31	Nina	Reference conditions - cattle	Too hot weather conditions	Cows	Scenario: warm summer days (>25 oC) interrupted by cooler nights. No access to shade during daytime.		3	6	8		Temp. optimum ~ 15 oC. Difficult at 22oC. Decrease in milk yield already after 1 day with heat stress
7	47	32	Nina	Reference conditions - cattle	Separation of cow calf	Calves	Scenario: calf separated within 24h after birth		3	5	7
7	48	34	Nina	Reference conditions - pigs	Weaning of piglets	Piglets	Scenario: piglets are weaned 3-4 weeks after birth		2	4	5
7	49	35	Nina	Reference conditions - pigs	Tail biting	Weaner and finisher	Scenario: ongoing severe tail biting (part of tail bitten off, blood present)		4	7	9
7	50	36	Nina	Reference conditions - pigs	Crating of sows	Sows	Scenario: sows are crated in farrowing section (from 1 week prior to farrowing)		3	4	6
7	51	37	Nina	Reference conditions - pigs	Feed restriction	Sows	Scenarion: feed provision is reduced to 30% of ad lib during gestation. Sows are housed together, but most often feed provision is individual		2	5	7
8	42	28	Søren	Reference conditions - cattle	No access to water - cattle	Cows	Scenario: dairy cattle left with no access to water due to broken pipes		2	5	9
8	43	29	Søren	Reference conditions - cattle	Broken femur - cattle	Cows	Scenario: dairy cow fell on slippery floor and is left until euthanised within a period of time		6	7	9
8	44	33	Søren	Reference conditions - pigs	Broken femur - pigs	Sows	Scenario: sow fell on slippery floor with other sows - she is pushed around		7	8	9
8	45	30	Søren	Reference conditions - cattle	Lying on concrete floor with no bedding material	Cows	Scenario: dairy cows resting in a free stall environment		2	3	6
8	46	31	Søren	Reference conditions - cattle	Too hot weather conditions	Cows	Scenario: warm summer days (>25 oC) interrupted by cooler nights. No access to shade during daytime.		4	5	8
8	47	32	Søren	Reference conditions - cattle	Separation of cow calf	Calves	Scenario: calf separated within 24h after birth		2	2	5
8	48	34	Søren	Reference conditions - pigs	Weaning of piglets	Piglets	Scenario: piglets are weaned 3-4 weeks after birth		2	4	5
8	49	35	Søren	Reference conditions - pigs	Tail biting	Weaner and finisher	Scenario: ongoing severe tail biting (part of tail bitten off, blood present)		3	5	8
8	50	36	Søren	Reference conditions - pigs	Crating of sows	Sows	Scenario: sows are crated in farrowing section (from 1 week prior to farrowing)		2	3	7
8	51	37	Søren	Reference conditions - pigs	Feed restriction	Sows	Scenarion: feed provision is reduced to 30% of ad lib during gestation. Sows are housed together, but most often feed provision is individual		2	3	4
9	42	28	Combined	Reference conditions - cattle	No access to water - cattle	Cows	Scenario: dairy cattle left with no access to water due to broken pipes		1	5	9
9	43	29	Combined	Reference conditions - cattle	Broken femur - cattle	Cows	Scenario: dairy cow fell on slippery floor and is left until euthanised within a period of time		6	7.5	9.5
9	44	33	Combined	Reference conditions - pigs	Broken femur - pigs	Sows	Scenario: sow fell on slippery floor with other sows - she is pushed around		6	8	9.5
9	45	30	Combined	Reference conditions - cattle	Lying on concrete floor with no bedding material	Cows	Scenario: dairy cows resting in a free stall environment		3	5	6.5
9	46	31	Combined	Reference conditions - cattle	Too hot weather conditions	Cows	Scenario: warm summer days (>25 oC) interrupted by cooler nights. No access to shade during daytime.		3.5	5.5	8
9	47	32	Combined	Reference conditions - cattle	Separation of cow calf	Calves	Scenario: calf separated within 24h after birth		2	4	6
9	48	34	Combined	Reference conditions - pigs	Weaning of piglets	Piglets	Scenario: piglets are weaned 3-4 weeks after birth		2	4	5
9	49	35	Combined	Reference conditions - pigs	Tail biting	Weaner and finisher	Scenario: ongoing severe tail biting (part of tail bitten off, blood present)		4	6	8
9	50	36	Combined	Reference conditions - pigs	Crating of sows	Sows	Scenario: sows are crated in farrowing section (from 1 week prior to farrowing)		3	4	6.5
9	51	37	Combined	Reference conditions - pigs	Feed restriction	Sows	Scenarion: feed provision is reduced to 30% of ad lib during gestation. Sows are housed together, but most often feed provision is individual		2.5	4.5	5

## Sheet: duration
cond2	cond	disease	clinical_entity	age_group_text	age_group	typical_signs	duration_p025	duration_mode	duration_p975	max
23	18	Aujeszkys disease	Encephalitis	Piglets infected in utero	piglets	Weak piglets ; Shaking/shivering / Sudden death	0.1	1	2
25	20	Aujeszkys disease	Encephalitis	Weaners & finisher pigs (>3 weeks)	weaners_finishers	Loss of appetite; Somnolence; Trembling/convulsions; Paralysis; high temperatur (up to 42oC)	1	4	8
26	21	Aujeszkys disease	Encephalitis	Adult pigs	sows_boars	Incoordination of hindlimbs and febrile response (up to 42oC)	1	4	8
27	22	Aujeszkys disease	Respiratory signs	Weaners & finisher pigs (>3 weeks)	weaners_finishers	Sneezing /Nasal discharge; Coughing; Dyspnea	1.5	6	14
24	19	Aujeszkys disease	Encephalitis	Piglets (< 3 weeks)	piglets	Lethargy; Weakness/appetite loss; Incoordination/convulsions (vomitus, diarrhoea), incl. Febrile response (up to 42oC)	1	4	8
28	23	Aujeszkys disease	Reproduction		sows	Vaginal discharge; Mummification; Agalactia	1	4	8
1	1	BVD	Transient infection	Calves	calves	Diarrhoea	5	10	35
1	1	BVD	Transient infection	Heifer and cows	heifers_cows	Diarrhoea	5	10	35
2	2	BVD	Transient inf. with erosions	Calves	calves	Mucosal erosions	8	14	45
2	2	BVD	Transient inf. with erosions	Heifer and cows	heifers_cows	Mucosal erosions	8	14	45
3	3	BVD	Co-morbidity	Cows	heifers_cows	Mastitis, retained placenta	2	3	14
4	4	BVD	Co-morbidity	Calves	calves	Respiratory disease, diarrhoea	7	20	56
4	4	BVD	Co-morbidity	Heifer and cows	heifers_cows	Respiratory disease, diarrhoea	7	20	56
5	5	BVD	Repeat breeding		heifers_cows	Subclinical	1	4	6
6	6	BVD	Abortion		heifers_cows	Early or late after infection	1	4	35
7	7	BVD	Congenital defects and weak born calves, incl. Congenital tremor	In the new born	foetuses	Miscellaneous malformations	1	2	3
8	8	BVD	PI: animals unthrifty		calves_heifers	Weight loss	100	400	700
9	9	BVD	PI: mucosal disease		calves_heifers	Severe diarrhoea and erosion	4	21	45
10	10	IBR	Acute phase		all_cattle	Reduced appetite, dullness, salivation, nasal and ocular discharge, lachrymation, conjunctitivis, rapid respiration, coughing and pyrexia, may lead to death	7	42	100
14	11	IBR	Acute phase		all_cattle	Diarrhoea and dehydration	7	49	100
16	12	IBR	Abortion		heifers_cows	2nd and 3rd trimesters	0	14	30
17	13	Paratuberculosis	Stage III	Cows	cows	Weight loss/ Poor condition (BCS 1-2) /Chronic wasting	15	120	240
18	14	Paratuberculosis	Stage III	Cows	cows	Intermittent diarrhoea	15	120	240
19	15	Paratuberculosis	Stage IV	Cows	cows	Emaciation (BCS 0-1)	1	10	60
20	16	Paratuberculosis	Stage IV	Cows	cows	Pipe stream diarrhoea	1	10	60
22	17	Paratuberculosis	Stage IV	Cows	cows	Lethargic	1	4	5
32	24	PRRS	Acute	Sows and boars	sows_boars	Anorexia, fever, lethargy, respiratory difficulties, cyanosis	2	5	14
33	27	PRRS	Reproduction	Sows	sows	Reproductive problems includ-ing abortion, still-birth, and returns to service	1	1	1
34	26	PRRS	Acute	Nursery	piglets	Poor growth, anorexia, fever, respiratory distress, diarrhoea, anaemia, congenital abnormalities, weakness, ataxia, haemorrhage, immunomodulation	2	7	28
35	25	PRRS	Acute	Weaner and finisher	weaners_finishers	Transient anorexia, respiratory disorders, and discolouration of the ears	5	6	7
42	28	Reference conditions - cattle	No access to water - cattle	Cows	all_cattle	Scenario: dairy cattle left with no access to water due to broken pipes	0.25	1	3
43	29	Reference conditions - cattle	Broken femur - cattle	Cows	all_cattle	Scenario: dairy cow fell on slippery floor and is left until euthanised within a period of time	0.1	0.5	3
44	33	Reference conditions - pigs	Broken femur - pigs	Sows	all_pigs	Scenario: sow fell on slippery floor with other sows - she is pushed around	0.25	1	6
45	30	Reference conditions - cattle	Lying on concrete floor with no bedding material	Cows	all_cattle	Scenario: dairy cows resting in a free stall environment	90	1000	3000
46	31	Reference conditions - cattle	Too hot weather conditions	Cows	all_cattle	Scenario: warm summer days (>25 oC) interrupted by cooler nights. No access to shade during daytime.	1	7	21
47	32	Reference conditions - cattle	Separation of cow calf	Calves	calves	Scenario: calf separated within 24h after birth	1	5	12
48	34	Reference conditions - pigs	Weaning of piglets	Piglets	piglets	Scenario: piglets are weaned 3-4 weeks after birth	1	3	8
49	35	Reference conditions - pigs	Tail biting	Weaner and finisher	weaners_finishers	Scenario: ongoing severe tail biting (part of tail bitten off, blood present)	1	5	28
50	36	Reference conditions - pigs	Crating of sows	Sows	sows	Scenario: sows are crated in farrowing section (from 1 week prior to farrowing)	28	32	45
51	37	Reference conditions - pigs	Feed restriction	Sows	sows	Scenarion: feed provision is reduced to 30% of ad lib during gestation. Sows are housed together, but most often feed provision is individual	80	85	95

## Sheet: frequency
cond2	cond	disease	clinical_entity	age_group_text	age_group	duration_age_group	typical_signs	a_Ann_Inc_risk	b_Risk_clinical_signs_if_infected	c_Ann_inc_risk_clinics	d_Ann_inc_rate_clinics	e1_Risk_period_days	e2_Risk_period_years	f_Effective_incidence_rate	g_Effective_incidence_risk	h_Population_size	i_Total_number_of_events
23	18	Aujeszkys disease	Encephalitis	Piglets infected in utero	piglets	piglets	Weak piglets ; Shaking/shivering / Sudden death	0.0016	1	0.0016	0.00160128	25	0.0684932	0.000109677	0.000109671	1000000	109.671
25	20	Aujeszkys disease	Encephalitis	Weaners & finisher pigs (>3 weeks)	weaners_finishers	weaners_finishers	Loss of appetite; Somnolence; Trembling/convulsions; Paralysis; high temperatur (up to 42oC)	0.0016	0.18	0.000288	0.000288041	185	0.506849	0.000145994	0.000145983	1000000	145.983
26	21	Aujeszkys disease	Encephalitis	Adult pigs	sows_boars	sows_boars	Incoordination of hindlimbs and febrile response (up to 42oC)	0.0016	0.35	0.00056	0.000560157	365	1	0.000560157	0.00056	1000000	560
27	22	Aujeszkys disease	Respiratory signs	Weaners & finisher pigs (>3 weeks)	weaners_finishers	weaners_finishers	Sneezing /Nasal discharge; Coughing; Dyspnea	0.0016	1	0.0016	0.00160128	185	0.506849	0.000811608	0.000811279	1000000	811.279
24	19	Aujeszkys disease	Encephalitis	Piglets (< 3 weeks)	piglets	piglets	Lethargy; Weakness/appetite loss; Incoordination/convulsions (vomitus, diarrhoea), incl. Febrile response (up to 42oC)	0.0016	1	0.0016	0.00160128	25	0.0684932	0.000109677	0.000109671	1000000	109.671
28	23	Aujeszkys disease	Reproduction		sows	sows	Vaginal discharge; Mummification; Agalactia	0.0016	0.2	0.00032	0.000320051	365	1	0.000320051	0.00032	1000000	320
1	1	BVD	Transient infection	Calves	calves	calves	Diarrhoea	0.34	0.1	0.034	0.0345914	335	0.917808	0.0317483	0.0312496	1000000	31249.6
1	1	BVD	Transient infection	Heifers	heifers	heifers_cows	Diarrhoea	0.34	0.1	0.034	0.0345914	365	1	0.0345914	0.034	1000000	34000
1	1	BVD	Transient infection	Cows	cows	heifers_cows	Diarrhoea	0.34	0.1	0.034	0.0345914	365	1	0.0345914	0.034	1000000	34000
2	2	BVD	Transient inf. with erosions	Calves	calves	calves	Mucosal erosions	0.34	0.02	0.0068	0.00682323	335	0.917808	0.00626241	0.00624284	1000000	6242.84
2	2	BVD	Transient inf. with erosions	Heifers	heifers	heifers_cows	Mucosal erosions	0.34	0.02	0.0068	0.00682323	365	1	0.00682323	0.0068	1000000	6800
2	2	BVD	Transient inf. with erosions	Cows	cows	heifers_cows	Mucosal erosions	0.34	0.02	0.0068	0.00682323	365	1	0.00682323	0.0068	1000000	6800
3	3	BVD	Co-morbidity	Heifers	heifers	heifers_cows	Retained placenta	0.34	0.12	0.0408	0.0416557	15	0.0410959	0.00171188	0.00171041	1000000	1710.41
3	3	BVD	Co-morbidity	Cows	cows	heifers_cows	Mastitis	0.34	0.12	0.0408	0.0416557	365	1	0.0416557	0.0408	1000000	40800
3	3	BVD	Co-morbidity	Cows	cows	heifers_cows	Retained placenta	0.34	0.12	0.0408	0.0416557	15	0.0410959	0.00171188	0.00171041	1000000	1710.41
4	4	BVD	Co-morbidity	Calves	calves	calves	Respiratory disease, diarrhoea	0.34	0.15	0.051	0.0523465	335	0.917808	0.048044	0.0469082	1000000	46908.2
4	4	BVD	Co-morbidity	Heifers	heifers	heifers_cows	Respiratory disease, diarrhoea	0.34	0.05	0.017	0.0171462	365	1	0.0171462	0.017	1000000	17000
5	5	BVD	Repeat breeding	Heifers	heifers	heifers_cows	Subclinical	0.34	0.1	0.034	0.0345914	15	0.0410959	0.00142157	0.00142056	1000000	1420.56
5	5	BVD	Repeat breeding	Cows	cows	heifers_cows	Subclinical	0.34	0.1	0.034	0.0345914	15	0.0410959	0.00142157	0.00142056	1000000	1420.56
6	6	BVD	Abortion	Heifers	heifers	heifers_cows	Early or late after infection	0.34	0.08	0.0272	0.0275768	180	0.493151	0.0135995	0.0135074	1000000	13507.4
6	6	BVD	Abortion	Cows	cows	heifers_cows	Early or late after infection	0.34	0.08	0.0272	0.0275768	180	0.493151	0.0135995	0.0135074	1000000	13507.4
7	7	BVD	Congenital defects and weak born calves, incl. Congenital tremor	In the new born	foetuses	foetuses	Miscellaneous malformations	0.02	0.1	0.002	0.002002				0.002	1000000	2000
8	8	BVD	PI: animals unthrifty	Calves and heifers	calves_heifers	calves_heifers	Weight loss	0.03	0.4	0.012	0.0120726				0.012	1000000	12000
9	9	BVD	PI: mucosal disease	Calves and heifers	calves_heifers	calves_heifers	Severe diarrhoea and erosion	0.03	0.12	0.0036	0.0036065				0.0036	1000000	3600
10	10	IBR	Acute phase	calves, heifers & cows	all_cattle	all_cattle	Reduced appetite, dullness, salivation, nasal and ocular discharge, lachrymation, conjunctitivis, rapid respiration, coughing and pyrexia, may lead to death	0.031	0.9	0.0279	0.0282966	365	1	0.0282966	0.0279	1000000	27900
14	11	IBR	Acute phase	calves, heifers & cows	all_cattle	all_cattle	Diarrhoea and dehydration	0.031	0.1	0.0031	0.00310481	365	1	0.00310481	0.0031	1000000	3100
16	12	IBR	Abortion	Cows	cows	heifers_cows	2nd and 3rd trimesters	0.031	0.05	0.00155	0.0015512	180	0.493151	0.000764977	0.000764684	1000000	765
17	13	Paratuberculosis	Stage III	Cows	cows	cows	Weight loss/ Poor condition (BCS 1-2) /Chronic wasting			0.036	0.036664	365	1	0.036664	0.036	1000000	36000
18	14	Paratuberculosis	Stage III	Cows	cows	cows	Intermittent diarrhoea			0.036	0.036664	365	1	0.036664	0.036	1000000	36000
19	15	Paratuberculosis	Stage IV	Cows	cows	cows	Emaciation (BCS 0-1)			0.018	0.018164	365	1	0.018164	0.018	1000000	18000
20	16	Paratuberculosis	Stage IV	Cows	cows	cows	Pipe stream diarrhoea			0.018	0.018164	365	1	0.018164	0.018	1000000	18000
22	17	Paratuberculosis	Stage IV	Cows	cows	cows	Lethargic			0.018	0.018164	365	1	0.018164	0.018	1000000	18000
32	24	PRRS	Acute	Sows and boars	sows_boars	sows_boars	Anorexia, fever, lethargy, respiratory difficulties, cyanosis								0.00275	1000000	2750
33	27	PRRS	Reproduction	Sows	sows	sows	Reproductive problems includ-ing abortion, still-birth, and returns to service								0.1	1000000	100000
34	26	PRRS	Acute	Nursery	piglets	piglets	Poor growth, anorexia, fever, respiratory distress, diarrhoea, anaemia, congenital abnormalities, weakness, ataxia, haemorrhage, immunomodulation								0.075	1000000	75000
35	25	PRRS	Acute	Weaner and finisher	weaners_finishers	weaners_finishers	Transient anorexia, respiratory disorders, and discolouration of the ears								0.05	1000000	50000
42	28	Reference conditions - cattle	No access to water - cattle	Cows	cows	all_cattle	Scenario: dairy cattle left with no access to water due to broken pipes					202.059			0.001	1000000	1000
43	29	Reference conditions - cattle	Broken femur - cattle	Cows	cows	all_cattle	Scenario: dairy cow fell on slippery floor and is left until euthanised within a period of time								0.001	1000000	1000
44	33	Reference conditions - pigs	Broken femur - pigs	Sows	sows	all_pigs	Scenario: sow fell on slippery floor with other sows - she is pushed around			0.001	0.0010005	365	1	0.0010005	0.001	1000000	1000
45	30	Reference conditions - cattle	Lying on concrete floor with no bedding material	Cows	cows	all_cattle	Scenario: dairy cows resting in a free stall environment								0.01	1000000	10000
46	31	Reference conditions - cattle	Too hot weather conditions	Cows	cows	all_cattle	Scenario: warm summer days (>25 oC) interrupted by cooler nights. No access to shade during daytime.								0.9	1000000	900000
47	32	Reference conditions - cattle	Separation of cow calf	Calves	calves	calves	Scenario: calf separated within 24h after birth								0.95	1000000	950000
48	34	Reference conditions - pigs	Weaning of piglets	Piglets	piglets	piglets	Scenario: piglets are weaned 3-4 weeks after birth								0.95	1000000	950000
49	35	Reference conditions - pigs	Tail biting	Weaner and finisher	weaners_finishers	weaners_finishers	Scenario: ongoing severe tail biting (part of tail bitten off, blood present)								0.03	1000000	30000
50	36	Reference conditions - pigs	Crating of sows	Sows	sows	sows	Scenario: sows are crated in farrowing section (from 1 week prior to farrowing)								0.95	1000000	950000
51	37	Reference conditions - pigs	Feed restriction	Sows	sows	sows	Scenarion: feed provision is reduced to 30% of ad lib during gestation. Sows are housed together, but most often feed provision is individual								0.98	1000000	980000

## Sheet: Population_size
country	species	group	age_group	n_per_year	n_census	period	source	notes
global1000	pigs	sows	>201 days	1000	1000	365
global1000	pigs	boars	>201 days	1000	1000	365
global1000	pigs	finishers	99 - 201 days	1000	1000	112
global1000	pigs	weaners	25 - 98 days	1000	1000	73
global1000	pigs	piglets	0-25 dayes	1000	1000	25
global1000	cattle	cows	>2 years	1000	1000	365
global1000	cattle	heifers	1-2years	1000	1000	365
global1000	cattle	heifercalves	<1 year	1000	1000	365
global1000	cattle	bullcalves	<1 year	1000	1000	365
global1000	cattle	foetuses	pre-term	1000	1000	1
global1000	pigs	all_pigs		1000	1000
global1000	cattle	all_cattle		1000	1000
DK	pigs	sows	>201 days	1020000	1020000	365	Statistics Denmark, 1 Jan. 2019, https://www.dst.dk/da/Statistik/nyt/NytHtml?cid=28331
DK	pigs	boars	>201 days	11000	11000	365	Statistics Denmark, 1 Jan. 2019, https://www.dst.dk/da/Statistik/nyt/NytHtml?cid=28331
DK	pigs	finishers	99 - 201 days	9450893	2900000	112	Statistics Denmark, 1 Jan. 2019, https://www.dst.dk/da/Statistik/nyt/NytHtml?cid=28331
DK	pigs	weaners	25 - 98 days	29500000	5900000	73	Statistics Denmark, 1 Jan. 2019, https://www.dst.dk/da/Statistik/nyt/NytHtml?cid=28331
DK	pigs	piglets	0-25 dayes	37960000	2600000	25	Statistics Denmark, 1 Jan. 2019, https://www.dst.dk/da/Statistik/nyt/NytHtml?cid=28331
DK	cattle	cows	>2 years	650000	650000	365	Statistics Denmark, 1 Jan. 2019, https://www.statistikbanken.dk/KVAEG5
DK	cattle	heifers	1-2years	255000	255000	365	Statistics Denmark, 1 Jan. 2019, https://www.statistikbanken.dk/KVAEG5
DK	cattle	heifercalves	<1 year	318000	318000	365	Statistics Denmark, 1 Jan. 2019, https://www.statistikbanken.dk/KVAEG5
DK	cattle	bullcalves	<1 year	204000	204000	365	Statistics Denmark, 1 Jan. 2019, https://www.statistikbanken.dk/KVAEG5
DK	cattle	foetuses	pre-term	548100	548100	1
DK	pigs	all_pigs		77941893	12431000
DK	cattle	all_cattle		1427000	1427000
AT	cattle	all_cattle			1879520		https://ec.europa.eu/eurostat/data/database
AT	cattle	calves	< 1 year		596232	1 June 2019	http://www.statistik.at/web_en/statistics/Economy/agriculture_and_forestry/livestock_animal_production/livestock/index.html
AT	cattle	cows			852774	1 June 2019	http://www.statistik.at/web_en/statistics/Economy/agriculture_and_forestry/livestock_animal_production/livestock/index.html
AT	cattle	young stock	1-2 years		424320	1 June 2019	http://www.statistik.at/web_en/statistics/Economy/agriculture_and_forestry/livestock_animal_production/livestock/index.html
AT	pigs	all_pigs			2773230		https://ec.europa.eu/eurostat/data/database
AT	pigs	boars			3970		https://ec.europa.eu/eurostat/data/database	Breeding pigs - sows
AT	pigs	finishers & weaners			2118330		https://ec.europa.eu/eurostat/data/database	Total pigs - piglets - sows - boars
AT	pigs	piglets			650930		https://ec.europa.eu/eurostat/data/database
AT	pigs	sows			230220		https://ec.europa.eu/eurostat/data/database
BE	cattle	all_cattle			2373100		https://ec.europa.eu/eurostat/data/database
BE	cattle	calves	< 1 year		721964	2019	https://statbel.fgov.be/en/themes/agriculture-fishery/farm-and-horticultural-holdings#figures
BE	cattle	cows			1187576	2019	https://statbel.fgov.be/en/themes/agriculture-fishery/farm-and-horticultural-holdings#figures
BE	cattle	young stock	1-2 years		463562	2019	https://statbel.fgov.be/en/themes/agriculture-fishery/farm-and-horticultural-holdings#figures
BE	pigs	all_pigs			6085100		https://ec.europa.eu/eurostat/data/database
BE	pigs	boars			2710		https://ec.europa.eu/eurostat/data/database
BE	pigs	finishers & weaners			4497710		https://ec.europa.eu/eurostat/data/database
BE	pigs	piglets			1584680		https://ec.europa.eu/eurostat/data/database
BE	pigs	sows			396490		https://ec.europa.eu/eurostat/data/database
FI	cattle	all_cattle			870740		https://ec.europa.eu/eurostat/data/database
FI	cattle	bulls			104500	2019	https://stat.luke.fi/en/number-livestock-spring-2019_en
FI	cattle	calves	< 1 year		288100	2019	https://stat.luke.fi/en/number-livestock-spring-2019_en
FI	cattle	cows			322600	2019	https://stat.luke.fi/en/number-livestock-spring-2019_en
FI	cattle	heifers			142400	2019	https://stat.luke.fi/en/number-livestock-spring-2019_en
FI	pigs	all_pigs			1062200		https://ec.europa.eu/eurostat/data/database
FI	pigs	boars			1300		https://ec.europa.eu/eurostat/data/database
FI	pigs	finishers & weaners			788500		https://ec.europa.eu/eurostat/data/database
FI	pigs	piglets			272400		https://ec.europa.eu/eurostat/data/database
FI	pigs	sows			92200		https://ec.europa.eu/eurostat/data/database
DE	cattle	all_cattle			11639530		https://ec.europa.eu/eurostat/data/database
DE	cattle	calves	< 1 year		3485379	2019	https://www.destatis.de/EN/Themes/Economic-Sectors-Enterprises/Agriculture-Forestry-Fisheries/Animals-Animal-Production/Tables/5-holdings-with-cattle-and-stock-of-cattle.html;jsessionid=472B1EB73FE4DB1267AB6907352685E5.internet8722
DE	cattle	cows			4651366	2019	https://www.destatis.de/EN/Themes/Economic-Sectors-Enterprises/Agriculture-Forestry-Fisheries/Animals-Animal-Production/Tables/5-holdings-with-cattle-and-stock-of-cattle.html;jsessionid=472B1EB73FE4DB1267AB6907352685E5.internet8722
DE	cattle	young stock	1-2 years		2751305	2019	https://www.destatis.de/EN/Themes/Economic-Sectors-Enterprises/Agriculture-Forestry-Fisheries/Animals-Animal-Production/Tables/5-holdings-with-cattle-and-stock-of-cattle.html;jsessionid=472B1EB73FE4DB1267AB6907352685E5.internet8722
DE	pigs	all_pigs			26053400		https://ec.europa.eu/eurostat/data/database
DE	pigs	boars			18500		https://ec.europa.eu/eurostat/data/database
DE	pigs	finishers & weaners			18361100		https://ec.europa.eu/eurostat/data/database
DE	pigs	piglets			7673800		https://ec.europa.eu/eurostat/data/database
DE	pigs	sows			1787900		https://ec.europa.eu/eurostat/data/database
IE	cattle	all_cattle			6559650		https://ec.europa.eu/eurostat/data/database
IE	cattle	bull_calves			948500	2018-12-01	https://www.cso.ie/en/releasesandpublications/er/lsd/livestocksurveydecember2019/
IE	cattle	cows			2606600	2018-12-01	https://www.cso.ie/en/releasesandpublications/er/lsd/livestocksurveydecember2019/
IE	cattle	heifer_calves			1051400	2018-12-01	https://www.cso.ie/en/releasesandpublications/er/lsd/livestocksurveydecember2019/
IE	cattle	heifers			976100	2018-12-01	https://www.cso.ie/en/releasesandpublications/er/lsd/livestocksurveydecember2019/
IE	pigs	all_pigs			1613270		https://ec.europa.eu/eurostat/data/database
IE	pigs	boars			990		https://ec.europa.eu/eurostat/data/database
IE	pigs	finishers & weaners			1160650		https://ec.europa.eu/eurostat/data/database
IE	pigs	piglets			451630		https://ec.europa.eu/eurostat/data/database
IE	pigs	sows			143970		https://ec.europa.eu/eurostat/data/database
NL	cattle	all_cattle			3721000		https://ec.europa.eu/eurostat/data/database
NL	cattle	calves	< 1 year		1510000	2018-12-01	https://opendata.cbs.nl/statline/#/CBS/en/dataset/80274eng/table?ts=1602226030325
NL	cattle	cows			1594000	2018-12-01	https://opendata.cbs.nl/statline/#/CBS/en/dataset/80274eng/table?ts=1602226030325
NL	cattle	young stock	1-2 years		450000	2018-12-01	https://opendata.cbs.nl/statline/#/CBS/en/dataset/80274eng/table?ts=1602226030325
NL	pigs	all_pigs			11921000		https://ec.europa.eu/eurostat/data/database
NL	pigs	boars			5000		https://ec.europa.eu/eurostat/data/database
NL	pigs	finishers & weaners			6914000		https://ec.europa.eu/eurostat/data/database
NL	pigs	piglets			5002000		https://ec.europa.eu/eurostat/data/database
NL	pigs	sows			1047000		https://ec.europa.eu/eurostat/data/database
PT	cattle	all_cattle			1674970		https://ec.europa.eu/eurostat/data/database
PT	cattle	calves	< 1 year		524000	2019	https://www.ine.pt/xportal/xmain?xpid=INE&xpgid=ine_indicadores&indOcorrCod=0000537&contexto=bd&selTab=tab2
PT	cattle	cattle > 1 year			921000	2019	https://www.ine.pt/xportal/xmain?xpid=INE&xpgid=ine_indicadores&indOcorrCod=0000537&contexto=bd&selTab=tab2
PT	cattle	young stock	1-2 years		267000	2019	https://www.ine.pt/xportal/xmain?xpid=INE&xpgid=ine_indicadores&indOcorrCod=0000537&contexto=bd&selTab=tab2
PT	pigs	all_pigs			2216480		https://ec.europa.eu/eurostat/data/database
PT	pigs	boars			4780		https://ec.europa.eu/eurostat/data/database
PT	pigs	finishers & weaners			1411090		https://ec.europa.eu/eurostat/data/database
PT	pigs	piglets			800610		https://ec.europa.eu/eurostat/data/database
PT	pigs	sows			234250		https://ec.europa.eu/eurostat/data/database
ES	cattle	all_cattle			6600330		https://ec.europa.eu/eurostat/data/database
ES	cattle	bull_calves
ES	cattle	cows
ES	cattle	heifer_calves
ES	cattle	heifers
ES	pigs	all_pigs			31246040		https://ec.europa.eu/eurostat/data/database
ES	pigs	boars			26830		https://ec.europa.eu/eurostat/data/database
ES	pigs	finishers & weaners			22878070		https://ec.europa.eu/eurostat/data/database
ES	pigs	piglets			8341140		https://ec.europa.eu/eurostat/data/database
ES	pigs	sows			2576990		https://ec.europa.eu/eurostat/data/database
SE	cattle	all_cattle			1404670		https://ec.europa.eu/eurostat/data/database
SE	cattle	calves	< 1 year		450630	2019	https://jordbruksverket.se/download/18.78dd5d7d173e2fbbcda98893/1597390150166/JS_2020.pdf
SE	cattle	cows			1466295	2019	https://jordbruksverket.se/download/18.78dd5d7d173e2fbbcda98893/1597390150166/JS_2020.pdf
SE	cattle	heifers			500009	2019	https://jordbruksverket.se/download/18.78dd5d7d173e2fbbcda98893/1597390150166/JS_2020.pdf
SE	pigs	all_pigs			1481200		https://ec.europa.eu/eurostat/data/database
SE	pigs	boars			1300		https://ec.europa.eu/eurostat/data/database
SE	pigs	finishers & weaners			1102000		https://ec.europa.eu/eurostat/data/database
SE	pigs	piglets			377900		https://ec.europa.eu/eurostat/data/database
SE	pigs	sows			120800		https://ec.europa.eu/eurostat/data/database
UK	cattle	all_cattle			9459000		https://ec.europa.eu/eurostat/data/database
UK	cattle	calves	< 1 year		1574000	2019	https://assets.publishing.service.gov.uk/government/uploads/system/uploads/attachment_data/file/873132/structure-dec19-ukseries-19mar20.pdf
UK	cattle	cows			3975000	2019	https://assets.publishing.service.gov.uk/government/uploads/system/uploads/attachment_data/file/873132/structure-dec19-ukseries-19mar20.pdf
UK	cattle	young stock	1-2 years		1405000	2019	https://assets.publishing.service.gov.uk/government/uploads/system/uploads/attachment_data/file/873132/structure-dec19-ukseries-19mar20.pdf
UK	pigs	all_pigs			4741000	2019	https://ec.europa.eu/eurostat/data/database
UK	pigs	boars			12000	2019	https://ec.europa.eu/eurostat/data/database
UK	pigs	finishers & weaners			3496000	2019	https://ec.europa.eu/eurostat/data/database
UK	pigs	piglets			1233000	2019	https://ec.europa.eu/eurostat/data/database
UK	pigs	sows			490000	2019	https://ec.europa.eu/eurostat/data/database
